# Supplementary material for: Attributable Burden and Expenditure of Cardiovascular Diseases and Associated Risk Factors in Mexico and other Selected Mega-Countries
Source: Int J Environ Res Public Health. 2019 Oct 22;16(20):4041. doi: 10.3390/ijerph16204041 (PMC6843962; doi:10.3390/ijerph16204041)
Supplement: Supplementary file 1 [file ijerph-16-04041-s001.zip]

Archive with 2 entries (2 files):
- Supplementary file 1_PRISMA checklist.docx
- Supplementary file 2_Supplementary material2.docx
